# Supplementary material for: A natural biological adhesive from snail mucus for wound repair
Source: Nat Commun. 2023 Jan 24;14:396. doi: 10.1038/s41467-023-35907-4 (PMC9873654; doi:10.1038/s41467-023-35907-4)
Supplement: Supplementary file 4 — Source Data [file 41467_2023_35907_MOESM4_ESM.xlsx]

## Sheet: Fig. 1i
	Fig. 1i
	Frequency (Hz)	Storage modulus (G', Pa)									Frequency (Hz)	Storage modulus (G', Pa)
			Rehydrated d-SMG from A. fulica (%)				Rehydrated d-SMG from H. lucorum (%)					Fresh SMG from A. fulica	Fresh SMG from H. lucorum
		Solid content	0.05	0.1	0.2	0.4	0.05	0.1	0.2	0.4		0.0365	0.0526
	10		182.4	512.33	1409	19982	60.581	269.64	1499.8	13808	10	165.51	55.859
	7.36		179.96	510.98	1387.3	19801	64.286	268.45	1450.2	13454	6.31	154.11	57.448
	5.41		176.95	506.5	1362.5	19573	65.999	264.59	1395.8	13103	3.98	144.98	57.825
	3.98		173.23	498.41	1333.1	19299	66.447	259.61	1350.6	12759	2.51	137.01	56.711
	2.93		169.01	490.55	1301.5	18992	65.804	253.63	1306.6	12438	1.58	129.25	55.539
	2.15		164.56	479.87	1269.7	18653	64.579	247.36	1268.8	12136	1	120.71	53.817
	1.58		160.45	469.73	1237.9	18275	63.043	241.06	1232.6	11853	0.631	110.82	51.991
	1.17		157.3	457.95	1206.1	17874	61.607	234.49	1197.6	11588	0.398	101.82	49.994
	0.858		153.73	445.24	1174.4	17454	61.324	227.95	1174.6	11381	0.251	94.316	47.944
	0.631		151.13	434.61	1142.8	16994	61.93	221.31	1178	11192	0.158	75.322	45.381
	0.464		150.66	419.5	1112.3	16529	61.953	214.81	1273.4	11027	0.1	73.932	41.583
	0.341		152.98	407.23	1083.9	16056	66.337	208.63	1474	10925
	0.251		162.24	396.43	1058.9	15588	78.582	202.92	1641.7	10843
	0.185		185.55	389.51	1038.7	15117	99.998	197.76	1943.8	10825
	0.136		251.42	390.05	1024.4	14684	130.39	193.32	2290.7	10875
	0.1		425.18	415.67	1018.1	14261	205.72	191.02	2959.4	11016

## Sheet: Fig. 1j
	Fig. 1j
	Frequency (Hz)	Loss modulus (G'', Pa)									Frequency (Hz)	Storage modulus (G', Pa)
			Rehydrated d-SMG from A. fulica (%)				Rehydrated d-SMG from H. lucorum (%)					Fresh SMG from A. fulica	Fresh SMG from H. lucorum
		Solid content	0.05	0.1	0.2	0.4	0.05	0.1	0.2	0.4		0.0365	0.0526
	10		39.666	84.894	247.3	4293.9	11.945	41.098	200.57	3576.6	10	57.818	14.139
	7.36		37.652	83.71	241.58	4264.3	9.1102	37.237	191.62	3419.1	6.31	49.041	9.4572
	5.41		36.95	84.054	239.34	4278.1	7.9882	35.429	185.28	3287.3	3.98	44.689	8.5375
	3.98		36.856	84.67	238.48	4320.1	7.4855	34.642	181.07	3170.7	2.51	39.951	8.2454
	2.93		36.905	85.775	238.4	4389.8	7.2744	34.062	177.94	3069.1	1.58	36.604	8.2941
	2.15		37.002	86.869	239.12	4490.6	7.1254	33.794	176.39	2978.5	1	33.26	8.4441
	1.58		37.268	88.08	240.44	4612.3	7.0772	33.698	174.36	2898.7	0.631	28.943	8.7073
	1.17		37.787	89.398	242.34	4755.7	7.1693	33.696	174.48	2828.8	0.398	25.691	9.0131
	0.858		38.167	90.562	244.78	4915.4	8.0337	33.774	187.08	2781.9	0.251	23.627	9.2321
	0.631		38.743	92.222	247.71	5087.5	9.1651	33.889	218.79	2746	0.158	21.729	9.4765
	0.464		39.965	93.902	251.25	5258	9.8502	34.05	312.01	2724.1	0.1	18.75	9.5947
	0.341		41.923	95.321	255.69	5419	12.606	34.266	467.07	2730.6
	0.251		45.936	97.48	261.45	5571.8	17.939	34.457	590.87	2752.1
	0.185		54.186	100.78	269.03	5716.7	25.67	34.839	797.95	2804.2
	0.136		78.824	106.63	279.24	5878.2	36.455	35.276	1045.2	2889.8
	0.1		142.87	121.22	293.34	6061.8	67.232	36.536	1508.3	3015.9

## Sheet: Fig. 1k
		Each value represents an individual d-SMG sample
		Fig. 1k
			Concentration (mg/g)
			Protein	s-GAG	Metallic element	Allantoin
		A. fulica	343.026	154.574	121.323	26.2
			369.213	161.126	116.67	26.7
			310.152	161.418	115.459	26.6
		H. lucorum	461.688	94.8327	127.734	10.7832
			467.683	92.6573	120.913	10.491
			451.529	92.6388	124.604	9.67391
		Average A. fulica	340.797	159.039	117.817	26.5
		Average H. lucorum	460.3	93.3763	124.417	10.316
		SEM A. fulica	17.0858	2.23442	1.78725	0.152753
		SEM H. lucorum	4.71462	0.728236	1.97128	0.331955
		p-value (two-tailed unpaired t-test)	0.00252214	9.76139e-06	0.0682036	1.5541e-06

## Sheet: Fig. 2c
		Fig. 2c
		A. fulica d-SMG			H. lucorum d-SMG			Fibrin glue
		Time (s)	Force (N)		Time (s)	Force (N)		Time (s)	Force (N)
		0	0		0	0		0	0
		0.1	0.069		1.4	0.107		0.3	0.039
		0.3	0.306		1.7	0.575		0.5	0.081
		0.5	0.306		1.9	1.707		0.7	0.123
		0.6	0.493		2.1	2.885		0.9	0.161
		0.8	0.909		2.3	3.632		1.2	0.212
		1	1.35		2.6	4.736		1.4	0.242
		1.3	1.697		2.8	5.661		1.6	0.337
		1.5	1.926		3	6.614		1.9	0.49
		1.8	2.273		3.3	6.491		2	0.635
		2	2.395		3.8	3.13		2.2	0.941
		2.5	2.564					2.4	1.242
		3	2.749					2.8	1.256
		3.5	2.715					3	1.677
		3.9	2.502					3.3	1.61
		4	1.922					3.6	1.296
		4.2	1.401					3.8	0.965
								4	0.802

## Sheet: Fig. 2d
		Each value represents an individual d-SMG sample
		Fig. 2d
			A. fulica				H. lucorum				Fibrin glue
			SMG	d-SMG			SMG	d-SMG
				Water	Blood			Water	Blood
			5.43	22.06	29.64		10.3	37.75	48.22		21.38
			3.54	27.62	39.87		11.65	37.77	36.91		21.22
			4.89	21.24	32.04		8.96	31.48	36.37		19.77
		Average	4.62	23.64	33.85		10.3033	35.6667	40.5		20.79
		SEM	0.56205	2.00403	3.08871		0.776538	2.09334	3.86315		0.512087
		p-value (two-tailed unpaired t-test)	2.89063e-05	0.240308	0.0140157		0.000352724	0.00230957	0.00719154

## Sheet: Fig. 2f
		Fig. 2c
		A. fulica d-SMG			H. lucorum d-SMG			Fibrin glue
		Time (s)	Force (N)		Time (s)	Force (N)		Time (s)	Force (N)
		0	0		0	0		0	0
		0.3	0		1.3	0.262		0.1	0
		0.4	0		1.5	0.757		0.2	0
		0.5	0		1.8	1.781		0.3	0
		0.6	0		2	2.423		0.4	0
		0.7	0		2.2	3.821		0.5	0
		0.8	0		2.5	4.555		0.6	0
		0.9	0		2.7	5.439		0.7	0
		1	0		2.9	6.026		0.8	0
		1.2	0.025		3.1	6.373		0.9	0
		1.5	0.631		3.4	6.709		1	0
		1.7	1.644		3.6	6.952		1.1	0
		1.9	2.237		3.8	7.07		1.2	0
		2.2	3.871		4.1	6.914		1.3	0.058
		2.4	5.096		4.3	6.681		1.4	0.058
		2.6	5.662		4.5	6.146		1.5	0.068
		2.9	5.646		4.7	6.146		1.6	0.068
		3	5.712		4.8	5.535		1.7	0.045
		3.2	5.512		5.2	3.512		1.8	0.045
		3.4	5.24					1.9	0.039
		3.8	4.767					2	0.039
		4	4.068					2.1	0.039
		4.3	3.808					2.2	0.036
		4.4	3.618					2.3	0.036
		4.7	3.167					2.4	0.032
		5.2	2.54					2.5	0.032
								2.6	0.028
								2.7	0.028
								4	0
								5.2	0

## Sheet: Fig. 2g
		Each value represents an individual d-SMG sample
		Fig. 2g
			A. fulica				H. lucorum				Fibrin glue
			SMG	d-SMG			SMG	d-SMG
				Water	Blood			Water	Blood
			6.3	22.9	27.7		8	36.8	12.6		0.38
			7.5	27	44.6		7.3	24.9	25.9		0.65
			8.3	22.9	18.1		5.9	39.4	12.1		0.68
		Average	7.36667	24.2667	30.1333		7.06667	33.7	16.8667		0.57
		SEM	0.581187	1.36667	7.74604		0.617342	4.46356	4.51897		0.0953939
		p-value (two-tailed unpaired t-test)	0.000322023	6.55629e-05	0.0188382		0.000482707	0.00176017	0.0226476

## Sheet: Fig. 2i
		Fig. 2c
		A. fulica d-SMG			H. lucorum d-SMG			Fibrin glue
		Time (s)	Force (N)		Time (s)	Force (N)		Time (s)	Force (N)
		0	0		0	0		0	0
		0.1	0.38		0.1	0.17		0.1	0.11
		0.2	0.63		0.2	0.17		0.2	0.11
		0.3	0.8		0.3	0.31		0.3	0.18
		0.4	1.14		0.4	0.31		0.4	0.18
		0.5	1.14		0.5	0.46		0.5	0.23
		0.6	1.29		0.6	0.46		0.6	0.23
		0.7	1.46		0.7	0.56		0.7	0.23
		0.8	1.57		0.8	0.56		0.8	0.27
		0.9	1.57		0.9	0.56		0.9	0.34
		1	1.86		1	0.7		1	0.34
		1.1	1.94		1.1	0.7		1.1	0.39
		1.2	1.93		1.2	0.79		1.2	0.39
		1.3	2.07		1.3	0.79		1.3	0.42
		1.4	2.15		1.4	0.89		1.4	0.42
		1.5	2.15		1.5	0.89		1.5	0.45
		1.6	2.16		1.6	0.89		1.6	0.5
		1.9	2.15		1.7	0.96		1.7	0.5
		2.2	2.13		1.8	0.96		1.8	0.56
		2.3	2.16		1.9	1.05		1.9	0.56
		2.4	2.13		2	1.05		2	0.6
		2.5	2.12		2.1	1.11		2.1	0.6
		3	2.17		2.2	1.11		2.2	0.61
		3.1	2.18		2.3	1.22		2.3	0.61
		3.2	2.15		2.4	1.22		2.4	0.63
		3.7	2.18		2.5	1.22		2.5	0.63
		3.8	2.14		2.6	1.3		2.6	0.63
		5	2.11		2.7	1.3		2.7	0.65
		5.1	2.13		2.8	1.36		2.8	0.65
		5.2	2.15		2.9	1.36		2.9	0.68
		5.3	2.16		3	1.46		3	0.71
		6.3	2.24		3.1	1.46		3.1	0.71
		6.4	2.1		3.2	1.46		3.2	0.74
		6.5	2.03		3.3	1.57		3.3	0.74
		6.6	2.03		3.4	1.57		3.4	0.75
		6.7	2.03		3.5	1.64		3.5	0.76
		6.8	2.09		3.6	1.64		3.6	0.76
		7.3	2.13		3.7	1.71		3.7	0.76
		7.4	2.07		3.8	1.71		3.8	0.76
		7.5	2.03		3.9	1.8		3.9	0.77
		7.6	2.08		4	1.8		4	0.77
		7.7	2.1		4.1	1.8		4.1	0.78
		7.8	2.05		4.2	1.88		4.2	0.78
		7.9	2.02		4.3	1.88		4.3	0.79
		8	2.02		4.4	1.9		4.4	0.79
		9	2.03		4.5	1.9		4.5	0.8
		9.1	2.11		4.6	1.96		4.6	0.8
		9.2	2.1		4.7	1.96		4.7	0.8
		9.3	2.03		4.8	1.96		4.8	0.81
		9.4	1.99		4.9	1.99		4.9	0.8
		9.5	1.99		5	1.99		5	0.8
		9.6	2.12		5.1	1.93		5.1	0.79
		10	2.19		5.2	1.93		5.2	0.79
		10.1	2.2		5.3	1.93		5.3	0.78
		10.2	2.24		5.4	1.93		5.4	0.78
		10.3	2.24		5.5	1.97		5.5	0.78
		10.4	2.22		5.6	1.97		5.6	0.76
		10.5	2.16		5.7	1.98		5.7	0.76
		11.1	2.12		5.8	1.98		5.8	0.76
		11.2	2.12		5.9	2.11		5.9	0.76
					6	2.11		6	0.76
					6.1	2.11		6.1	0.76
					6.2	2.18		6.2	0.77
					6.3	2.18		6.3	0.77
					6.4	2.21		6.4	0.77
					6.5	2.21		6.5	0.77
					6.6	2.27		6.6	0.76
					6.7	2.36		6.7	0.76
					6.8	2.36		6.8	0.77
					6.9	2.32		6.9	0.77
					7	2.32		7	0.76
					7.1	2.39		7.1	0.76
					7.2	2.39		7.2	0.76
					7.3	2.41		7.3	0.75
					7.4	2.41		7.4	0.74
					7.5	2.43		7.5	0.74
					7.6	2.43		7.6	0.74
					7.7	2.49		7.7	0.74
					7.8	2.49		7.8	0.72
					7.9	2.46		7.9	0.72
					8	2.46		8	0.7
					8.1	2.52		8.1	0.7
					8.2	2.57		8.2	0.68
					8.3	2.57		8.3	0.68
					8.4	2.57		8.4	0.68
					8.5	2.55		8.5	0.68
					8.6	2.55		8.6	0.68
					8.7	2.59		8.7	0.68
					8.8	2.59		8.8	0.65
					8.9	2.67		8.9	0.64
					9	2.7		9	0.64
					9.1	2.7		9.1	0.64
					9.2	2.68		9.2	0.63
					9.3	2.71		9.3	0.63
					9.4	2.71		9.4	0.63
					9.5	2.64		9.5	0.63
					9.6	2.6		9.6	0.63
					9.7	2.59		9.7	0.63
					9.8	2.64		9.8	0.62
					9.9	2.61		9.9	0.62
					10	2.62		10	0.62
					10.1	2.7		10.1	0.62
					10.2	2.79		10.2	0.62
					10.3	2.72		10.3	0.62
					10.4	2.66		10.4	0.61
					10.5	2.67		10.5	0.61
					10.6	2.65		10.6	0.61
					10.7	2.62		10.7	0.61
					10.8	2.6		10.8	0.61
					10.9	2.7		10.9	0.61
					11	2.68		11	0.61
					11.1	2.5		11.1	0.61
					11.2	2.47		11.2	0.61
					11.8	2.47		11.3	0.61
								11.4	0.58
								11.5	0.58
								11.6	0.57
								11.7	0.57
								11.8	0.55
								11.9	0.56

## Sheet: Fig. 2j
		Each value represents an individual d-SMG sample
		Fig. 2j
			A. fulica				H. lucorum				Fibrin glue
			SMG	d-SMG			SMG	d-SMG
				Water	Blood			Water	Blood
			2.89	50.89	60.43		2.97	70.7	52.11		8.1
			3.08	46.13	56.76		1.94	80.94	60.41		6.1
			2.62	57.12	64.33		1.68	96.14	44.4		6.1
		Average	2.86333	51.38	60.5067		2.19667	82.5933	52.3067		6.76667
		SEM	0.133458	3.18199	2.18561		0.393884	7.39028	4.62273		0.666667
		p-value (two-tailed unpaired t-test)	0.00456107	0.000163372	1.93778e-05		0.0041241	0.000516792	0.000619724

## Sheet: Fig. 3a
	Fig. 3a
	Time (h)		Control	A. fulica d-SMG							H. lucorum d-SMG
		Concentration (mg/mL)		2	1	0.5	0.2	0.1	0.05		2	1	0.5	0.2	0.1	0.05
	24	Cell viability (%)	0.973884	0.945229	0.965782	0.964323	0.979826	0.990304	1.02336		1.04557	1.0018	1.14331	1.0329	1.07847	1.01924
			1.01723	0.905501	0.97726	0.976963	0.98971	0.948713	1.01529		1.00135	1.02639	1.05628	1.09806	1.06253	1.12932
			1.00889	0.887893	0.942096	0.990277	1.00273	0.986253	0.974181		1.04477	1.01533	1.10425	1.07969	1.07375	1.04178
		Average	1	0.912874	0.961713	0.977188	0.990754	0.97509	1.00428		1.03056	1.0145	1.10128	1.07022	1.07158	1.06345
		SEM	0.0132784	0.0169572	0.0103527	0.00749313	0.00663188	0.0132403	0.0152271		0.0146082	0.00711193	0.025167	0.0193968	0.00472685	0.0335745
	48	Cell viability (%)	1.0215	1.00458	1.02379	1.02379	1.02247	1.06605	1.01911		1.04895	1.04368	0.993176	1.07342	1.11508	1.08191
			0.952397	0.993029	0.958079	0.956091	1.01148	0.991551	1.06137		1.0229	0.987774	1.02428	1.00302	1.0367	1.02218
			1.0261	0.903034	0.965413	1.05162	1.00603	1.04044	1.01328		1.07303	1.06752	1.0856	1.0428	1.07521	1.02229
		Average	1	0.966881	0.982426	1.0105	1.01333	1.03268	1.03126		1.04829	1.03299	1.03435	1.03975	1.07567	1.04212
		SEM	0.0238384	0.0320971	0.0207889	0.0283659	0.00483484	0.0218521	0.015151		0.0144744	0.0236314	0.0271525	0.0203807	0.0226289	0.0198915
	72	Cell viability (%)	0.996064	0.810068	0.952571	1.04398	0.962824	1.05536	1.07874		0.797607	0.880115	0.854704	0.909687	0.965569	0.951374
			0.973806	0.727255	0.900636	1.05018	0.974947	1.02533	1.06292		0.780949	0.884292	0.935248	0.956865	0.974555	0.958213
			1.03013	0.913998	0.95633	0.996103	0.972704	0.987661	0.983213		0.83768	0.960294	0.889701	0.906575	0.975204	0.969446
		Average	1	0.817107	0.936512	1.03009	0.970159	1.02278	1.04162		0.805412	0.908234	0.893218	0.924376	0.971776	0.959678
		SEM	0.0163781	0.054023	0.0179711	0.0170876	0.00372379	0.0195845	0.0295602		0.0168353	0.0260579	0.0233176	0.0162696	0.00310928	0.00526824

[truncated: 75 more sheets: Fig. 3b, Fig. 3c, Fig. 4a, Fig. 4e, Fig. 6c, Fig. 6e, Fig. 6g, Fig. 6i, Fig. 6j, Fig. 7b, Fig. 7c, Fig. 7d, Fig. 7f, Fig. 8g, Fig. 9a, Fig. 9b, Fig. 9c, Fig. 9d, Fig. 9e, Fig. 9f …]
